# Supplementary material for: Treatments targeting autophagy ameliorate the age-related macular degeneration phenotype in mice lacking APOE (apolipoprotein E)
Source: Autophagy. 2022 Feb 23;18(10):2368–84. doi: 10.1080/15548627.2022.2034131 (PMC9542759; doi:10.1080/15548627.2022.2034131)
Supplement: Supplemental Material [file KAUP_A_2034131_SM1850.zip]

Archive with 4 entries (3 files):
- supplementary/
- supplementary/Fig S1-Fundus and OCT.eps
- supplementary/Fig S2-WBSupp.eps
- supplementary/Vessey-ApoE-autophagy-paper+supp figs_070122-R2_kv.docx
